# Supplementary material for: Functional and Aesthetic Outcomes of Chimeric vs. Single Free Flaps in Midface Reconstruction Following Tumor Resection: A Retrospective Analysis
Source: J Clin Med. 2026 Feb 28;15(5):1866. doi: 10.3390/jcm15051866 (PMC12986017; doi:10.3390/jcm15051866)
Supplement: Supplementary file 1 [file jcm-15-01866-s001.zip]

Archive with 1 entries (1 files):
- jcm-4156116-supplementary.pdf
